# Supplementary material for: The Effects of a Microbial Enzyme Mixture on Macronutrient Hydrolysis in a Static Simulation of Oro-Gastric Digestion That Models Human Digestive Senescence
Source: Foods. 2025 Mar 10;14(6):937. doi: 10.3390/foods14060937 (PMC11941177; doi:10.3390/foods14060937)
Supplement: Supplementary file 1 [file foods-14-00937-s001.zip]

Archive with 1 entries (1 files):
- foods-3457165-supplementary.pdf
